# Supplementary material for: Direct-Acting Antivirals in Hepatitis C Treatment for Renal Impairment: Liver Safety Concerns and Effectiveness in Peritoneal Dialysis
Source: Biomedicines. 2024 Dec 29;13(1):55. doi: 10.3390/biomedicines13010055 (PMC11760478; doi:10.3390/biomedicines13010055)
Supplement: Supplementary file 1 [file biomedicines-13-00055-s001.zip]

Archive with 1 entries (1 files):
- biomedicines-3394181-supplementary.pdf
